# Supplementary material for: Dapagliflozin regulates chondrocyte homeostasis and protects against osteoarthritis via targets AMPKα and SGLT2
Source: Cell Death Discov. 2026 Mar 19;12:217. doi: 10.1038/s41420-026-03016-y (PMC13172547; doi:10.1038/s41420-026-03016-y)
Supplement: Supplementary file 3 — Data Set [file 41420_2026_3016_MOESM3_ESM.xlsx]

## Sheet: Fig 1（OK）
Fig 1A-B
	DMSO			IL-1β			IL-1β+DAPA10			IL-1β+DAPA20
iNOS	1.06683	0.954842	0.981686	5.95171	6.54322	6.32033	4.1772	3.6217	3.74942	1.68568	1.61702	1.87038
COX-2	0.943874	1.04006	1.01866	8.01851	6.9323	7.22668	5.20537	4.75683	4.56305	2.50822	2.94173	1.66632
ADAMTs-4	0.946058	1.03526	1.02101	4.52108	3.6217	4.01853	2.19365	2.14851	2.27101	1.91853	1.37554	1.43396
MMP-13	0.993092	1.11729	0.90125	8.5797	7.3956	8.09296	2.91467	2.68204	2.93494	2.15846	2.28153	2.20381
ACAN	4.42804	4.18918	4.10296	0.954842	1.00231	1.04488	2.21914	2.46229	2.09943	3.40267	3.57184	3.7755
COL-2	7.42985	6.55835	6.78963	0.858565	1.02811	1.13288	3.13109	2.9622	3.19688	4.90187	5.4014	5.55325
COMP	0.959264	1.04247	1	0.415619	0.445449	0.3423	0.571701	0.638754	0.501157	0.718636	0.698985	0.775572
Fig 1C
DMSO	IL-1β	IL-1β+DAPA10	IL-1β+DAPA20
201.578	788.222	599.045	358.018
210.921	844.838	539.974	371.796
167.967	820.145	520.722	279.842
Fig 1E
	DMSO			IL-1β			IL-1β+DAPA10			IL-1β+DAPA20
iNOS	0.09891	0.06782	0.178192	1.12586	1.07274	1.20277	0.468595	0.580287	0.627162	0.193379	0.159192	0.360873
COX-2	0.094789	0.16817	0.118172	1.09819	1.19814	1.25893	0.669014	0.841773	0.697328	0.471673	0.499182	0.409182
ADAMTs-5	0.213105	0.301872	0.257173	1.11168	1.29817	1.23984	0.716347	0.861334	0.799823	0.558173	0.442892	0.408475
MMP-13	0.439966	0.503918	0.361802	1.09956	1.29817	1.12378	0.689057	0.791764	0.721983	0.532192	0.622192	0.522192
Fig 1G
DMSO	IL-1β	IL-1β+DAPA10	IL-1β+DAPA20
1.021	0.245	0.645	0.8943
0.9395	0.233	0.5967	0.9216
1.042	0.182	0.7255	0.902
Fig 1I
DMSO	IL-1β	IL-1β+DAPA10	IL-1β+DAPA20
1.04488	0.390868	0.594225	0.736949
1.03049	0.327188	0.569137	0.689271
0.928731	0.437164	0.639187	0.872917
Fig 1J
	DMSO			DAPA10			DAPA20
Aggrecan	1.09429	0.972655	0.939523	2.71948	3.37137	3.46615	5.54044	6.20504	5.82099
Collagen Ⅱ	1.06437	0.97942	0.959264	2.64512	2.75745	2.89454	4.40762	5.43332	4.95883
COMP	0.974905	1.07425	0.954842	3.42634	2.76383	2.92141	5.86989	6.06458	5.11004
Fig 1L
	DMSO			DAPA10			DAPA20
Aggrecan	0.449233	0.373179	0.424433	0.948164	0.868173	0.845047	1.25001	1.09282	1.06807
Collagen Ⅱ	0.515207	0.571938	0.631468	0.874829	0.907287	0.865196	1.261	1.13719	1.2703
Fig 1M
DMSO	DAPA10	DAPA20
23.323	39.777	53.867
21.955	40.356	55.69
27.055	43.02	62.394
Fig 1 O
CTR 1	CTR 7	CTR 14	DAPA 10 1	DAPA 10 7	DAPA 10 14	DAPA 20 1	DAPA 20 7	DAPA 20 14
1.04729	1.31747	1.81417	1.1731	2.15356	3.29108	1.59223	2.9489	4.4113
0.983957	1.22448	1.7448	1.25264	2.2066	3.18203	1.53134	2.65661	5.51318
0.97041	1.12113	1.89854	1.24973	2.34908	3.55009	1.4981	3.22568	5.20257
Fig 1Q
DMSO	DAPA10	DAPA20
1.01396	1.31428	1.61288
0.999808	1.27814	1.45125
0.986233	1.17197	1.42811

## Sheet: Fig 2（OK）
Fig 2A
	KOA						KOA+DAPA10						KOA+DAPA20
Aggrecan	0.1751	0.16522	0.03966	0.14449	0.19111	0.13113	0.41734	0.44498	0.63805	0.58933	0.47366	0.43843	1.16679	1.09722	0.94024	0.96061	0.86585	0.99392
Collagen Ⅱ	0.108067	0.012656	0.046745	0.139173	0.118164	0.0891878	0.279632	0.338303	0.392269	0.319184	0.328918	0.499081	1.12766	0.922316	0.961483	1.17198	1.16981	1.01919
iNOS	1.17866	1.08288	0.942439	0.861982	0.890184	1.09187	0.578688	0.421421	0.365619	0.459873	0.512984	0.468928	0.0625	0.096523	0.073372	0.111974	0.0519849	0.0318738
COX-2	1.05946	0.852337	1.06223	1.01817	1.07184	0.957918	0.174343	0.189465	0.185565	0.273987	0.241984	0.151935	0.026954	0.025678	0.022509	0.0519802	0.141948	0.0891784
ADAMTs-5	1.16683	0.935191	1.00231	0.890735	0.981873	1.04719	0.373553	0.312083	0.327598	0.591084	0.361842	0.359175	0.158952	0.169184	0.139339	0.0382739	0.208738	0.17814
MMP-13	1.0693	1.15172	1.02574	0.769104	1.01973	0.999187	0.505064	0.527289	0.54581	0.619742	0.561875	0.591084	0.246558	0.25	0.30566	0.371875	0.290183	0.239849
Fig 2C
	KOA						KOA+DAPA10						KOA+DAPA20
Aggrecan	0.426394	0.416876	0.443625	0.231875	0.351873	0.451836	0.701992	0.767583	0.752617	0.802674	0.798718	0.638914	1.16571	1.25185	1.17826	1.01997	1.1572	1.21872
Collagen Ⅱ	0.373044	0.310985	0.331873	0.218135	0.299187	0.361975	0.500839	0.579727	0.610832	0.772653	0.538918	0.555121	1.12333	1.01673	1.08292	0.961984	1.03891	1.10018
iNOS	0.998764	0.957185	1.01792	0.931835	0.921874	0.979817	0.675641	0.658267	0.587186	0.548198	0.419839	0.629183	0.374654	0.221982	0.297127	0.399817	0.301083	0.258274
COX-2	1.04902	1.05672	1.09887	1.25832	1.12187	0.998173	0.718918	0.700293	0.686272	0.779019	0.731874	0.748199	0.159846	0.176373	0.308497	0.128194	0.189188	0.141983
ADAMTs-4	0.941173	1.13733	0.997254	0.849175	0.989187	1.01838	0.700125	0.648198	0.686318	0.779284	0.669719	0.690175	0.598834	0.459282	0.462782	0.439182	0.418815	0.441895
MMP-13	1.0785	1.14526	1.12617	0.857183	1.08748	1.11839	0.692908	0.538982	0.617167	0.749367	0.528198	0.590187	0.257139	0.397188	0.261163	0.0787127	0.280182	0.290269
Fig 2D
	OA						OA+DAPA10						OA+DAPA20
Aggrecan	1.01866	0.82169	1.19472	1.22547	0.922316	0.884745	1.92624	1.42819	1.97893	1.88911	1.87918	1.70913	2.47958	2.68176	2.40613	2.34908	2.37913	2.45892
COX-2	1.13288	1.00696	0.876606	0.943874	1.09936	0.963707	0.610113	0.668137	0.456638	0.819882	0.629197	0.590185	0.425958	0.377187	0.368918	0.302915	0.390185	0.351984
MMP-13	1.05214	0.99539	0.954842	0.986233	1.02101	0.993092	0.499217	0.650113	0.546184	0.431987	0.595048	0.528917	0.421547	0.165958	0.326186	0.360844	0.300197	0.338917
Fig 2G
	OA	OA+DAPA10	OA+DAPA20		OA	OA+DAPA10	OA+DAPA20		OA	OA+DAPA10	OA+DAPA20
Mean	0.804	3.225	7.87		1.86	1.276	0.665		18.621	9.321	1.041
	0.622	4.357	6.473		1.648	1.178	0.466		16.275	8.138	1.021
	0.976	3.712	8.173		2.431	1.029	0.352		17.852	10.917	1.638
	0.756	3.018	6.195		1.61	1.325	0.125		15.928	9.057	1.296
	0.515	4.615	8.439		2.819	1.012	0.897		16.659	8.452	1.378
	0.792	4.721	8.542		2.768	1.092	0.798		17.516	10.593	1.302
	0.744167				2.18933				17.1418
Relative level
	1.0804	4.33371	10.5756		0.849574	0.582826	0.303745		1.08629	0.543757	0.0607286
	0.835834	5.85487	8.69832		0.752741	0.538063	0.21285		0.949432	0.474745	0.0595619
	1.31153	4.98813	10.9828		1.11038	0.470006	0.16078		1.04143	0.636863	0.0955557
	1.0159	4.05554	8.32475		0.735384	0.605207	0.057095		0.929189	0.528357	0.0756045
	0.692049	6.20157	11.3402		1.28761	0.462241	0.409714		0.971833	0.493063	0.0803881
	1.06428	6.34401	11.4786		1.26431	0.498782	0.364495		1.02183	0.617962	0.0759545

## Sheet: Fig 3（OK）
Fig 3B							Fig 3E-F		blood glucose	12w		16w		20w		24w	body weight	12w		16w		20w		24w
OARSI score								Sham
Sham	DAPA	DMM	DMM+DAPA1	DMM+DAPA10				1		92		95		93		85		25.1		27.2		28.3		28.3
0	0	6	3	2				2		84		86		87		103		26.3		28.6		29.7		29.7
0	0.5	6	3	1				3		102		105		100		97		28.7		29.7		28.1		30.4
0.5	0	5	2	1				4		78		81		81		89		27.4		27.9		28.2		31.2
0.5	0	5	3	2				5		95		98		99		99		25.9		28.3		29		29.5
0	0	4	3	1				6		88		90		97		83		26.8		29.1		28.9		30
1	0	4	2	2				DAPA 10
Chondrocyte numbers								1		101		95		88		93		25.6		27.5		30.4		28.8
Sham	DAPA	DMM	DMM+DAPA1	DMM+DAPA10				2		87		98		97		94		27.2		27.1		29.2		31.3
176	180	92	107	129				3		85		77		93		95		28.4		27.3		30.1		30.2
169	179	90	131	158				4		82		80		79		83		26.5		29.4		28.6		28.4
194	175	63	119	139				5		91		96		95		83		28.9		28.8		29.9		29.2
141	171	70	92	149				6		99		97		85		85		26.3		29.3		30.7		29.8
165	165	103	104	163				DMM
160	166	85	112	134				1		89		105		97		82		25.3		28.4		29.5		29.6
Cartilage thickness(μm)								2		93		87		100		79		27.9		29.9		30.3		32
Sham	DAPA	DMM	DMM+DAPA1	DMM+DAPA10				3		92		93		80		91		28.1		27.8		28.4		28
128	125	34	67	72				4		75		98		102		106		25.7		28		29.8		30.1
124	122	39	52	87				5		86		103		98		85		27		30		28.8		31.1
106	107	42	69	84				6		80		89		95		97		26.2		28.7		31		31.4
108	108	45	70	91				DMM+DAPA 1
89	115	49	59	77				1		82		88		96		85		27.7		27.4		30.2		28.6
97	101	64	64	96				2		79		84		90		103		25.4		29.6		29.6		31.9
Fig 3D								3		90		85		101		90		28.3		28.9		28		30.7
Osteophyte Number								4		94		90		107		82		26.7		28.1		29.1		28.1
Sham	DAPA	DMM	DMM+DAG1	DMM+DAG10				5		92		92		91		101		29		29.2		29.4		28.7
0	0	17	7	4				6		93		81		91		87		26		27.7		28.7		30.5
0	0	13	9	5				DMM+DAPA 10
0	0	11	7	3				1		108		100		92		106		27.3		28.5		30.9		31.3
0	0	14	6	2				2		93		92		98		88		28.8		29.5		30.5		31.3
0	0	13	7	3				3		110		85		92		96		27.6		27		29.3		28.2
0	0	11	8	4				4		104		80		92		102		25		28.2		28.5		30.9
Fig 3H								5		83		76		101		103		26.9		29		30.6		28.5
COX-2	Sham	DAPA 10	DMM	DMM+DAPA1	DMM+DAPA10			6		105		88		80		101		27.5		27.6		31.2		31.6
	1.01639	1.00647	10.2059	2.31113	1.55459
	0.871579	1.17925	9.63519	1.86226	1.45038
	0.994737	0.716842	10.0944	2.12752	1.62316
	1.21669	0.678045	8.56015	2.27098	1.20767
	0.909023	0.849474	8.66842	2.04541	1.15218
	0.991579	0.918947	9.21158	2.21504	1.63805
MMP13
	0.920193	1.11113	23.16	4.38675	2.25458
	1.04174	1.38481	20.7688	3.93592	1.80375
	1.15423	1.0788	21.6058	4.14496	2.29121
	0.994325	0.855973	22.8514	4.03333	2.74032
	0.784857	0.980964	21.8506	4.55528	2.54033
	1.10466	1.19948	21.2838	5.07895	2.33561
COL-2
	1.11011	1.60415	0.0802033	0.365777	0.729569
	1.00201	1.27146	0.0329837	0.379199	0.834175
	1.0348	1.54811	0.0652393	0.262099	0.743148
	0.898386	1.43929	0.0461915	0.319771	0.695115
	0.967266	1.31935	0.0798035	0.302251	0.758969
	0.987428	1.14973	0.0873427	0.2021	0.754799

## Sheet: Fig 4(OK)
Fig 4D	CTR 0min			DAPA 15min			DAPA 30min			DAPA 45min			DAPA 60min
p-AMPKα/AMPK	0.215114	0.161878	0.319842	1.06304	0.909175	1.17187	0.509188	0.569368	0.679183	0.315797	0.347175	0.291775	0.157768	0.199185	0.0891775
p-ACC/ACC	0.199909	0.318184	0.151885	0.556313	0.501987	0.617817	0.830837	0.819187	0.907176	1.32321	1.14918	1.28282	0.639081	0.789175	0.659183
p-TSC2/TSC2	0.203977	0.0791787	0.151878	0.331812	0.511875	0.471875	0.868697	0.801802	0.839187	1.009	1.16197	1.12197	1.31678	1.20189	1.24188
p-RPTOR/RPTOR	0.610214	0.341876	0.458175	0.687811	0.607266	0.618175	1.38098	1.07817	1.15892	0.890555	0.749189	0.818818	0.809596	0.641982	0.739173
	CTR			DAPA 5			DAPA 10			DAPA 20
p-AMPKα/AMPK	0.554371	0.61282	0.471878	0.775023	0.801818	0.701885	1.01942	0.927187	0.889533	1.17248	1.23892	1.31818
p-ACC/ACC	0.474241	0.458173	0.537187	0.781107	0.821875	0.848172	1.00029	0.968175	1.0682	1.15653	1.20187	1.16818
p-TSC2/TSC2	0.30468	0.189185	0.328578	0.619272	0.496805	0.571873	1.02837	0.959183	0.871975	1.16289	1.17187	1.03919
p-RPTOR/RPTOR	0.648524	0.489186	0.531846	0.771113	0.661982	0.699188	0.918919	0.808187	0.854297	1.02364	0.989188	1.05818
Fig 4E	CTR	DAPA 5	DAPA 10	DAPA 20
AMP/ATP	0.93	1.11	1.2	1.18
	0.95	1.09	1.16	1.21
	1.12	0.96	1.13	1.13
ADP/ATP	0.92	1.01	1.12	1.08
	0.99	1.09	1.17	1.1
	1.09	0.96	1.08	1.13
Fig 4F	CTR	DAPA 20	Qly	2-D-D	DAPA+Oly	DAPA+2-D-D
	0.0661011	0.122108	0.277802	0.299507	0.499207	0.480527
	0.0484936	0.239538	0.36593	0.200336	0.550425	0.408046
	0.00729735	0.130823	0.321866	0.249922	0.524816	0.444287
ATP/AMP	CTR	DAPA 20	Qly	2-D-D	DAPA+Oly	DAPA+2-D-D
	0.95	1.18	0.26	0.4	0.25	0.36
	0.85	1.01	0.21	0.45	0.22	0.42
	1.2	1.11	0.32	0.39	0.33	0.47
Fig 4G
p-AMPKα/AMPK	0.20398	0.161873	0.232736	0.237508	0.378173	0.168129	0.570945	0.581973	0.717716	1.10957	1.12818	0.991175	0.10085	0.181873	0.237183	0.626726	0.471828	0.578781	0.79056	0.701873	0.901275	1.23271	1.03818	1.12919
p-ACC/ACC	0.343477	0.389183	0.248129	0.244001	0.300183	0.351873	0.617736	0.771872	0.637817	0.900934	0.979129	1.02192	0.569248	0.518187	0.659182	0.722575	0.801888	0.738173	0.750828	0.701825	0.831786	1.57416	1.41872	1.37817
p-TSC2/TSC2	0.222464	0.271873	0.218271	0.506185	0.427812	0.521982	0.671682	0.828622	0.867817	1.18095	1.21873	1.06817	0.123536	0.271826	0.241873	0.39933	0.512878	0.581929	1.03693	1.08917	0.999818	1.1324	1.0282	1.08918
p-RPTOR/RPTOR	0.0536756	0.181872	0.149198	0.374211	0.418278	0.478173	0.739871	0.801887	0.918874	1.45344	1.38282	1.11992	0.0843772	0.161929	0.237183	0.259206	0.318275	0.391098	0.974268	0.901829	1.03819	1.50787	1.28173	1.23828
Fig 4H
p-AMPKα/AMPK	0.176922	0.318271	0.371827	0.647632	0.501838	0.528982	0.705066	0.801825	0.908172	1.09676	1.12782	1.01813	0.315464	0.361872	0.458172	0.875686	0.778163	0.801829	1.46057	1.17919	1.35822	1.32042	1.24859	1.28913
p-ACC/ACC	0.456906	0.498143	0.401098	0.797703	0.709128	0.647218	1.19967	1.01982	0.968172	1.39521	1.21871	1.24817	0.24093	0.418172	0.361827	0.790614	1.01188	0.859188	1.21796	1.06817	1.13817	1.31335	1.23719	1.18919
p-TSC2/TSC2	0.275328	0.209173	0.348274	0.363103	0.491982	0.528187	0.726941	0.837817	0.871873	1.13963	1.19918	1.04813	0.170014	0.318175	0.337186	0.42267	0.581727	0.528172	0.702826	0.801825	0.848172	1.25341	1.12198	1.2082
p-RPTOR/RPTOR	0.0459313	0.219277	0.168198	0.347987	0.418278	0.479218	0.518256	0.727183	0.661872	0.89994	1.02184	0.958128	0.105753	0.338128	0.27919	0.56724	0.647818	0.619275	0.805987	0.901886	0.931863	0.915309	1.06813	1.15719
Fig 4K
	CTR	IL1	IL1+DAPA	IL1+DAPA
	1.40176	0.12559	0.597244	1.0292
	1.31039	0.208718	0.639172	1.04918
	1.28102	0.171875	0.690127	1.07817
		IL1			IL-1+DAPA
Time	0	15	30	60	15	30	60
	1.4396	0.0918536	0.156298	0.298613	0.396143	0.660801	0.991321
	1.34183	0.0618275	0.219873	0.368128	0.419185	0.720215	0.928199
	1.30102	0.126176	0.248238	0.389125	0.512178	0.798641	1.01932

## Sheet: Fig 6（OK）
Fig 6B	NC siRNA			NC siRNA+DAG10			NC siRNA+DAG20			AMPK siRNA			AMPK siRNA+DAG10			AMPK siRNA+DAG20
Aggrecan	1.09429	0.972655	0.939523	3.11948	3.37137	3.26615	6.11004	6.50458	6.98989	1.03766	0.974905	0.948246	1.12766	1.22536	1.26868	1.24393	1.23396	1.17554
Collagen Ⅱ	1.06437	0.97942	0.959264	2.24512	2.37447	2.39454	4.40762	5.16332	4.95883	1.47427	1.30134	1.44393	1.28639	1.35974	1.19196	1.28343	1.40444	1.38511
COMP	0.974905	1.07425	0.954842	3.42634	3.12141	2.66383	5.94504	5.54044	6.02099	1.48796	1.34102	1.42734	1.47087	1.4914	1.35347	1.44727	1.54043	1.37872
Fig 6D	NC siRNA	NC siRNA+DAG10	NC siRNA+DAG20	AMPK siRNA	AMPK siRNA+DAG10	AMPK siRNA+DAG20
ACAN	0.974905	1.24925	1.92851	0.86426	1.0702	1.03005
	1.10445	1.23827	1.84942	0.951984	1.02382	1.01819
	0.928731	1.18184	1.77918	1.03816	0.969287	0.991974
COL2	0.939523	1.18057	1.75467	1.00241	0.894742	1.06554
	1.12506	1.27642	1.99109	1.05648	0.981097	0.910837
	0.946058	1.2383	1.77415	0.97416	0.960271	0.887362
Fig 6E
COMP	29.055	40.356	63.093	24.717	23.323	22.635
	23.085	37.576	59.394	20.614	21.955	25.282
	26.138	36.772	56.793	16.76	15.534	19.692
Fig 6G	NC siRNA			NC siRNA+DAG10			NC siRNA+DAG20			AMPK siRNA			AMPK siRNA+DAG10			AMPK siRNA+DAG20
COX-2	0.97041	1.02574	1.00463	9.57983	8.57419	8.69388	3.45815	3.83706	3.78423	1.25701	1.40444	1.34723	8.59388	7.56846	9.06307	8.31065	9.28959	7.88986
MMP-13	0.963707	1.01162	1.02574	6.54322	7.26852	6.12033	1.97283	2.10191	1.47923	1.04247	0.986233	0.965936	5.58873	6.10504	5.62717	5.32805	5.24157	5.57897
Aggrecan	5.48947	6.10247	5.60481	1.25946	1.0163	0.928731	3.19688	3.6217	3.59668	5.12186	5.26585	5.52765	1.36205	1.05458	0.932876	0.97716	1.04162	1.55411
Fig 6I	NC siRNA			NC siRNA+DAG10			NC siRNA+DAG20			AMPK siRNA			AMPK siRNA+DAG10			AMPK siRNA+DAG20
COX-2	0.0842173	0.161736	0.118753	1.59245	1.62919	1.36198	0.461746	0.401039	0.519734	0.10572	0.171938	0.191098	1.45148	1.50108	1.66814	1.28638	1.23398	1.11108
MMP-13	0.0688429	0.239187	0.148138	1.23096	1.29195	1.34817	0.51931	0.451875	0.53714	0.130451	0.248138	0.210198	1.29849	1.26917	1.19074	1.16964	1.0582	1.09611
Fig 6K	NC siRNA	NC siRNA+DAG10	NC siRNA+DAG20	AMPK siRNA	AMPK siRNA+DAG10	AMPK siRNA+DAG20
ACAN	1.0021	0.6283	0.8875	1.0185	0.5511	0.5751
	1.0339	0.5781	0.9163	0.9711	0.499	0.547
	0.964	0.5394	0.8016	0.9636	0.5233	0.4816

## Sheet: Fig 7（OK）
Fig 7I	CTR	IL-1β	IL-1β+KO	KO+IL-1β+OE
	62.475	661.195	155.275	715.075
	70.691	615.387	151.21	687.82
	56.361	561.55	111.557	631.868
Fig 7J	IL-6			IL-1β
CTR	83.354	83.354	48.688	20.825	28.363	21.935
PCDNA	85.932	82.489	36.451	28.435	28.435	32.613
OE	544.817	520.673	616.972	252.779	364.504	240.735
OE+DAPA	280.193	283.506	298.606	66.288	75.78	65.928
Fig 7M
p62	0.435133	0.318173	0.447211	1.29407	1.39183	1.36728	0.760926	0.838173	0.881873	1.47257	1.56176	1.4282
LC3B	1.10644	1.16713	1.2193	3.9908	3.73782	3.20818	0.611934	0.458918	0.567817	1.39797	1.36813	1.23782

## Sheet: Fig S1（OK）
Fig S1B
	Control			IL-1β			IL-1β+DAPA
ACAN	0.97388	1.09771	0.93797	0.320355	0.332572	0.337369	0.64239	0.71766	0.60297
Collagen Ⅱ	1.05543	0.92984	1.02464	0.278923	0.17892	0.277546	0.57986	0.51081	0.48133
Fig S1D
	DMSO			DAPA10			DAPA20
Aggrecan	0.97716	0.950439	1.07674	1.37522	1.34163	1.3782	1.63002	1.72182	1.67028
Collagen Ⅱ	0.968171	1.02337	1.00928	1.29828	1.25828	1.30828	2.06423	1.83128	1.97373

## Sheet: Fig S2（OK）
Fig S2A	Control	DMM	DMM+DAPA10	DMM+DAPA20
	43	218	161	70
	48	185	136	91
	57	189	159	76
	41	179	148	89
	47	176	146	68
	50	162	152	62
Fig S2C
	0	20	10	3
	3	15	8	7
	2	17	9	3
	2	16	5	4
	1	16	5	4
	1	18	6	3
Fig S2D	Control			RANKL			RANKL+DAPA10			RANKL+DAPA20
NFATc1	1.07674	1.04866	0.97716	1.92766	1.87769	1.68008	1.48796	1.41769	1.33176	1.23399	1.20445	1.07425
C-Fos	0.99539	0.961483	1.04488	2.80241	2.56093	2.65124	2.05148	1.73708	1.96791	1.37237	1.21982	1.33484
MMP-9	1.07425	0.988514	0.941696	3.86801	3.51064	3.42197	1.87038	1.75099	2.19196	1.46205	1.61866	1.56191
CTSK	0.941696	1.0163	1.04488	5.60352	5.49884	5.37835	3.49833	3.85483	3.72352	2.8909	2.51402	2.10916
ACP5	1.05214	0.922316	1.03049	4.89056	4.72397	5.20537	3.05958	2.75745	2.62685	1.55114	1.79419	2.10429
Fig S2F
Day	NFATc1			C-Fos			MMP-9			CTSK			ACP5
0	0.204545	0.168162	0.237827	0.0506678	0.0971873	0.177187	0.210829	0.151875	0.208174	0.0917832	0.12175	0.0671665	0.150785	0.228782	0.197148
1	0.365542	0.449125	0.390183	0.179662	0.227187	0.271873	0.730901	0.651789	0.799871	0.472364	0.407163	0.498179	0.623829	0.597713	0.651983
3	1.69701	1.60183	1.73892	2.12283	1.98198	2.03819	1.11196	1.16716	1.09718	1.02314	1.09818	0.998718	1.0924	1.17671	1.06538
5	0.946219	0.887163	0.999178	0.832316	0.921873	0.868173	1.22633	1.26817	1.17818	1.3939	1.42872	1.45613	1.21874	1.30786	1.27166
0	0.0435453	0.0991288	0.0898173	0.0375452	0.0981775	0.108187	0.127455	0.0876215	0.138162	0.0598033	0.0761827	0.118727	0.0657539	0.0917727	0.0789278
1	0.157719	0.199188	0.129402	0.0565785	0.137176	0.166127	0.407182	0.365701	0.447187	0.223489	0.187183	0.276715	0.422469	0.367198	0.468193
3	0.393424	0.457165	0.499188	0.51596	0.598178	0.637188	0.569268	0.637817	0.618713	0.444025	0.517817	0.471662	0.488316	0.538918	0.571826
5	0.299191	0.354982	0.471872	0.539828	0.597163	0.586469	0.793843	0.898717	0.827176	0.765615	0.707603	0.818818	0.707891	0.781876	0.737816
Fig S2H
Control	RANKL	RANKL+DAPA10	RANKL+DAPA20
0	127	79	53
0	119	67	45
0	134	81	41

## Sheet: Fig S4（OK）
Fig S4A
Aggrecan	0.996924	0.946058	1.05702	2.32409	2.18354	2.12383	4.82323	4.43828	4.31691	1.10191	1.05702	1.00696	1.10957	1.08673	0.939523
Collagen Ⅱ	1.00231	1.04488	0.954842	1.79005	1.97247	1.91853	3.95406	4.12197	3.71493	1.1434	0.974905	1.02337	1.07425	0.981686	0.974905
Fig S4C
Aggrecan	0.477438	0.428197	0.519129	0.755685	0.797272	0.847816	1.11954	1.15718	1.06187	0.409183	0.501727	0.475656	0.405959	0.427817	0.491873
Collagen Ⅱ	0.568941	0.617822	0.531825	0.895065	0.948238	0.869182	1.30026	1.32783	1.24613	0.419818	0.538833	0.488638	0.464983	0.558817	0.509832
Fig S4D
COX-2	1.20354	0.84847	0.94798	8.06999	8.56399	7.27999	4.29163	3.51292	3.56704	8.36707	8.06273	7.93787	6.03391	5.93734	6.07873
MMP-13	0.9749	1.10445	0.92873	8.66218	8.16118	8.13579	4.00663	3.53883	3.49822	7.68391	7.88473	8.07718	5.7111	5.24034	5.77818
Fig S4F
COX-2	0.273321	0.171827	0.237282	1.0605	1.17813	1.13819	0.380639	0.457127	0.471872	1.20021	1.13719	1.15917	0.710279	0.698183	0.768173
MMP-13	0.284814	0.308175	0.238126	0.98231	1.09183	1.07762	0.357891	0.329128	0.389187	1.22568	1.15891	1.14718	0.766623	0.678878	0.818268

## Sheet: Fig S5（OK）
Fig S5C	p-P38/P38			p-JNK/JNK
CTR	0.0914987	0.137813	0.161875	0.0822442	0.112816	0.147168
IL-1	0.961092	0.999183	1.05918	1.46387	1.32871	1.37817
IL-1+DAPA10	0.368195	0.457167	0.428188	0.926287	0.877624	0.782873
IL-1+DAPA20	0.166325	0.236728	0.268178	0.182541	0.235165	0.271875
Fig S5D	CTR			IL-1 15min			IL-1 30min			IL-1 60min			IL-1+DAPA 15min			IL-1+DAPA 30min			IL-1+DAPA 60min
p-P38/P38	0.532831	0.492819	0.439183	1.33484	1.43939	1.49187	1.22698	1.17198	1.25818	1.06761	1.1222	1.01185	0.64718	0.718727	0.751873	0.686995	0.579819	0.627871	0.401565	0.368183	0.327187
p-JNK/JNK	0.305323	0.246157	0.238274	1.18061	1.09919	1.14718	1.6088	1.55173	1.42719	0.112026	0.189218	0.179813	0.26487	0.318718	0.361782	0.638918	0.611987	0.516924	0.0682645	0.142813	0.126629

[truncated: 4 more sheets: Fig S6(OK), Fig S7（OK）, Fig S8（OK）, Fig S9(OK)]
